# Supplementary material for: Does Glycerin Used in Varroa Treatments Alter Propolis Quality?
Source: Insects. 2025 Aug 22;16(9):871. doi: 10.3390/insects16090871 (PMC12470576; doi:10.3390/insects16090871)
Supplement: Supplementary file 1 [file insects-16-00871-s001.zip]

Archive with 1 entries (1 files):
- insects-3803630-supplementary.pdf
